# Supplementary material for: Fabrication of k-Carrageenan/Alginate/Carboxymethyl Cellulose basedScaffolds via 3D Printing for Potential Biomedical Applications
Source: Polymers (Basel). 2024 Jun 4;16(11):1592. doi: 10.3390/polym16111592 (PMC11174997; doi:10.3390/polym16111592)
Supplement: Supplementary file 1 [file polymers-16-01592-s001.zip]

Archive with 1 entries (1 files):
- polymers-3006600-supplementary.pdf
